# Supplementary material for: Incidence, risk factors, and control of Rabies in Ethiopia: A systematic review and meta-analysis
Source: PLoS Negl Trop Dis. 2025 Mar 19;19(3):e0012874. doi: 10.1371/journal.pntd.0012874 (PMC11922250; doi:10.1371/journal.pntd.0012874)
Supplement: S2 Information — (XLSX) [file pntd.0012874.s002.xlsx]

## Sheet: All data
No.	Author/year	Outcome	Study design	Setting	Period of study	Target population	Diagnosis	Annual incidence of rabies	New cases	At risk population	Person or animal-year	Annual incidence of exposure	New exposures	Population at risk of exposure	Person or animal-years (follow-up)	Risk factors	Prevention and control	Region of study	Quality result in %
1	Alemu et al., 2022 (1)	incidence of rabies in cattle	cohort, prospective	community based	6 months	cattle	clinical	911.16 per 100,000	2	439	219.5							Amhara	0.667
2	Beyene et al., 2018 (2)	incidence of rabies exposure in humans	cross-sectional, retros	Health facility & community	Sept 2013 to Aug 2014 (1 year)	humans	clinical					108.6 per 100,000	465	428000	428000			Oromia (Bishoftu, Arsi, Borena)	0.8
		incidence of rabies in humans				humans	clinical	2.8 per 100,000	12	428000	428000
3	Gebru et al., 2019 (3)	incidence of rabies exposure in humans	Cohort, Prospective	Health facility	01 Jan 2016 to 31 Dec 2016 (1 year)	humans	clinical					40 per 100,000	368	920169	920169	Age group of 5 to 14 years, males, and residents of rural were at risk of exposure. higher proportion of human exposure was by unprovoked and unvaccinated dogs		Tigray, Northwestern	0.667
4	Jemberu et al., 2013 (4)	incidence of rabies, incidence of rabies exposure, and risk factors	Cohort, Prospective	community based	April 2009 to March 2010 (1 year)	humans	clinical	2.34 per 100,000	3	128146	128146	24.94 per 100,000	32	128146	128146	Majority of exposure cases were recorded in the rural. source of exposure for all of the fatal cases was dog bite.		Amhara, North Gondor	0.556
						dogs		412.83 per 100,000	13	3149	3149		not clear
						cattle		19.89 per 100,000	9	45256	45256	30.94 per 100,000	14	45256	45256
						equines		67.68 per 100,000	7	10343	10343		not clear
						goats		14.45/100,000	2	13842	13842	21.67 per 100,000	3	13842	13842
5	Jibat et al., 2016 (5)	incidence of rabies in cattle	Cross-sectional survey	community based	Sept 2023 to Aug 2014 (1 year)	cattle	clinical	1880.19/100,000	145	7712	7712							Oromia (Arsi and Borena)	1
6	Menghistu et al., 2018 (6)	incidence of rabies cases, Risk factors	cross-sectional, retros	Health facility	2012-2016 (5 years)	humans	clinical	4.13 per 100,000	227	1100587	5502935					in humans, female sex (0.042)and age of 5 to 14 years (p<0.0001) were with higher proportion of rabies incidence.		Afar, Amhara, Tigray (multi-regional)	1
				animal clinic		canine		15.28 per 100,000	10	13087	65435
						cattle		0.3 per 100,000	12	801063	4005315
						equines		1.62 per 100,000	7	86566	432830
						camel		0.69 per 100,000	2	57905	289525
7	Ramos et al., 2015 (7)	incidence of rabies exposure, risk factors	cross-sectional, retros	Health facility	Sept 2006 - Mar 2010 (43 months)	humans	clinical					200.64 per 100,000	683	95000	340417	Children under 15 years were more likely to be exposed to dogs (94.9%) than adults (88.7%) (p=0.01).	All the patients received an anti-rabies nervous-tissue vaccine, 99% of whom completed the vaccination course	Oromia, west Arsi zone	1
8	Teklu et al., 2017 (8)	incidence of rabies exposure, risk factors	cross-sectional, retros Jan 1, 2012 to Dec 31, 2015	Health facility	2012	humans	clinical					35.83 per 100,000	288	803848	803848	Most exposed: males (63%); age ≥15 years (58 to 66% in all years)	it was confirmed that all dogs inflicted unprovoked bites were unvaccinated.	Tigray, Northwestern	1
					2013							62.96 per 100,000	515	817972	817972
					2014							89.75 per 100,000	747	832344	832344
					2015							73.1 per 100,000	630	861849	861849
9	Yibrah and Damtie, 2015 (9)	incidence of rabies exposure, risk factors	cross-sectional, retros (2011 to 2013)	health facility	2011	humans	clinical					4.60 per 100,000	140	3042865	3042865	Male sex and urban population more affected		Amhara, North Gondor	0.75
					2012							2.61 per 100,000	81	3101544	3101544	Male sex more affected
					2013							1.27 per 100,000	40	3161655	3161655	Male sex more affected
10	Yizengaw et al., 2018 (10)	incidence of rabies exposure	cross-sectional, retros	health facility	2015/2016 (1 year)	humans	clinical					6.48 per 100,000	423	6527516	6527516			Amhara, Bahir Dar city and other zones	0.75
					2016/2017 (1 year)							7.54 per 100,000	501	6642874	6642874
11	Ebuy et al., 2019 (11)	incidence of rabies exposure	cross-sectional, retros	health facility	2012	humans	clinical					392 per 100,000	799	203827	203827			Tigray (four zones of Tigray regional State: southern, eastern, southeast, and Mekele city)	1
					2013							422 per 100,000	863	204502	204502
					2014							278 per 100,000	998	358993	358993
					2015							308 per 100,000	1007	326948	326948
					2016							317 per 100,000	942	297161	297161
		incidence of human rabies		health facility	2012	humans	clinical	2.94 per 100,000	6	203827	203827
					2013			0.98 per 100,000	2	204502	204502
					2014			1.11 per 100,000	4	358993	358993
					2015			2.75 per 100,000	9	326948	326948
					2016			1.68 per 100,000	5	297161	297161
12	Mesfin, 2022 (12)	incidence of rabies exposure in humans	cross-sectional, retros	health facility	2015	humans	clinical					0	0	3871000	3871000			Addis Ababa	1
					2016							0.1 per 100,000	4	4040000	4040000
					2017							1.97 per 100,000	83	4216000	4216000
					2018							12.41 per 100,000	546	4400000	4400000
					2019							24.8 per 100,000	1139	4592000	4592000
		incidence of human rabies		health facility	2015	humans	clinical	0	0	3871000	3871000
					2016			0	0	4040000	4040000
					2017			0.12 per 100,000	5	4216000	4216000
					2018			0.02 per 100,000	1	4400000	4400000
					2019			0.04 per 100,000	2	4592000	4592000
13	Wakgari et al., 2022 (13)	incidence of human rabies	cross-sectional, retos	health facility	2015-2019 (annual incidence rate calculated)	humans	clinical	4.19 per 100,000	27	128802	644010							Oromia (Bedele, Dabo Hana, Gechi districs)	1
		incidence of animal rabies		animal clinic	2015-2019 (annual incidence rate calculated)	cattle	clinical	17.5 per 100,000	323	369143	1845715
						dogs		180 per 100,000	162	18000	90000
						equines		23.7 per 100,000	45	37975	189875
						cats		22.8 per 100,000	12	10526	52630
						goats		3.7 per 100,000	14	75676	378380
14	Kidane et al., 2016 (14)	incidence of rabies in dogs	cross-sectional, retos	animal clinic	sept 2010 to Aug 2011 (1 year)	dogs	clinical	92.8 per 100,000	246	265000	265000							Addis Ababa	1
		incidence of rabies in cats			sept 2010 to Aug 2011 (1 year)	cats	clinical	5.7 per 100,000	15	265000	265000
		incidence of rabies in dogs		EPHI	sept 2010 to Aug 2011 (1 year)	dogs	lab confirmed	70.2 per 100,000	186	265000	265000
		incidence of rabies in cats		EPHI	sept 2010 to Aug 2011 (1 year)	cats	lab confirmed	3.4 per 100,000	9	265000	265000
15	Kabeta et al., 2014 (15)	risk factors to human exposure	cross-sectional, retros	health facility	Jan 2009 to Dec 2012 (4 years)	humans	clinical									Children <15 years (52.6%), and rural residents (71.8%) were more exposed to suspected rabid animals animals (p-value = 0.001 in both cases)		Oromia, Jimma town and surrounding areas	1
	References
	1. Alemu YF, Jemberu WT, Mekuriaw Z, Abdi RD. Incidence and Predictors of Calf Morbidity and Mortality 530 From Birth to 6-Months of Age in Dairy Farms of Northwestern Ethiopia. Frontiers in Veterinary Science. 2022;9.
	2. Beyene TJ, Mourits MCM, Kidane AH, Hogeveen H. Estimating the burden of rabies in Ethiopia by tracing dog bite victims. PLoS One. 2018;13(2).
	3. Gebru G, Romha G, Asefa A, Hadush H, Biedemariam M. Risk factors and spatio-temporal patterns of human rabies exposure in northwestern tigray, ethiopia. Annals of Global Health. 2019;85(1).
	4. Jemberu WT, Molla W, Almaw G, Alemu S. Incidence of Rabies in Humans and Domestic Animals and People's Awareness in North Gondar Zone, Ethiopia. PLoS Negl Trop Dis. 2013;7(5).
	5. Jibat T, Mourits MC, Hogeveen H. Incidence and economic impact of rabies in the cattle population of Ethiopia. Prev Vet Med. 2016;130:67-76.
	6. Menghistu HT, Hailu KT, Shumye NA, Redda YT. Mapping the epidemiological distribution and incidence of major zoonotic diseases in South Tigray, North Wollo and Ab’ala (Afar), Ethiopia. PLoS One. 2018;13(12).
	7. Ramos JM, Melendez N, Reyes F, Gudiso G, Biru D, Fano G, et al. Epidemiology of animal bites and other potential rabies exposures and anti-rabies vaccine utilization in a rural area in Southern Ethiopia. Ann Agric Environ Med. 2015;22(1):76-9.
	8. Teklu GG, Hailu TG, Eshetu GR. High Incidence of Human Rabies Exposure in Northwestern Tigray, Ethiopia: A Four-Year Retrospective Study. PLoS Negl Trop Dis. 2017;11(1).
	9. Yibrah M, Damtie D. Incidence of human rabies exposure and associated factors at the Gondar Health Center, Ethiopia: A three-year retrospective study. Infectious Diseases of Poverty. 2015;4(1).
	10. Yizengaw E, Getahun T, Mulu W, Ashagrie M, Abdela I, Geta M. Incidence of human rabies virus exposure in northwestern Amhara, Ethiopia. BMC Infect Dis. 2018;18(1).
	11. Ebuy Y, Alemayehu T, Reda M, Berhe M, Bsrat A. Community knowledge, attitude and practice on rabies, incidence in humans and animals and risk factors to rabies in selected districts of Tigray Region, Ethiopia. Nigerian Veterinary Journal. 2019;40(2):147-63.
	12. Mesfin Z. A Retrospective Study of Suspected Human Rabies Exposure Cases in Addis Ababa, Ethiopia. American Journal of Health Research. 2022;10(3):44-50.
	13. Wakgari M, Getachew G, Van’t Klooster G, Tewolde N, Kivaria F, Bebay C. Participatory epidemiological study on the burden of rabies in animals and humans in three districts of Buno Bedele Zone, West Ethiopia. Ethiopian Veterinary Journal. 2022;26(2):93-106.
	14. Kidane A, Sefir D, Bejiga T, Deressa A, Pal M. Rabies in animals with emphasis on dog and cat in Ethiopia. Worlds Veterinary Journal. 2016;6(1):123.
	15. Kabeta T, Tigre W, Deressa B. Occurrence of suspected rabies cases in humans Jimma zone and surrounding areas, south West Ethiopia. International Journal of Basic Applied Virology. 2014;3(2):28-34.

## Sheet: incidence of exposure in humans
No.	Author and year	Author and year/dataset	study design	period of follow-up or data analysis	setting	Study Region	Specific area(s) of the region	incidence of human exposure per 100,000	no. of new cases	At risk population	person-years
1	Beyene et al., 2018	Beyene et al., 2018	both rerospective and prospective	Sept 2013 to Aug 2014 (1 year)	both health facility and community	Oromia	Bishoftu, Arsi, Borena	108.64	465	428000	428000
2	Gebru et al., 2019	Gebru et al., 2019	Cohort, Prospective	Jan 2016 to Dec 2016 (1 year)	health facility	Tigray	Northwestern Tigray	40	368	920169	920169
3	Jemberu et al., 2013	Jemberu et al., 2013	Cohort, Prospective	April 2009 to March 2010 (one year)	community	Amhara	North Gondor	24.94	32	128146	128146
4	Ramos et al., 2015	Ramos et al., 2015	cross-sectional, retrospective	11 Sept 2006 to 10 March 2010 (43 months)	health facility	Oromia	West Arsi zone	200.64	683	95000	340417
5	Teklu et al., 2017	Teklu et al., 2017 (2012 data)	cross-sectional, retrospective	2012 (1 year)	health facility	Tigray	Northwestern Tigray	35.83	288	803848	803848
		Teklu et al., 2017 (2013 data)		2013 (1 year)		Tigray		62.96	515	817972	817972
		Teklu et al., 2017 (2014 data)		2014 (1 year)		Tigray		89.75	747	832344	832344
		Teklu et al., 2017 (2015 data)		2015 (1 year)		Tigray		73.1	630	861849	861849
6	Yibrah and Damtie, 2015	Yibrah and Damtie, 2015 (2011 data)	cross-sectional, retrospective	2011 (1 year)	health facility	Amhara	North Gondor	4.6	140	3042865	3042865
		Yibrah and Damtie, 2015 (2012 data)		2012 (1 year)		Amhara		2.61	81	3101544	3101544
		Yibrah and Damtie, 2015 (2013 data)		2013 (1 year)		Amhara		1.27	40	3161655	3161655
7	Yizengaw et al., 2018	Yizengaw et al., 2018 (2015/2016 data)	cross-sectional, retrospective	2015/2016 (1 year)	health facility	Amhara	Bahir Dar and other zones	6.48	423	6527516	6527516
		Yizengaw et al., 2018 (2016/2017 data)		2016/2017 (1 year)		Amhara		7.54	501	6642874	6642874
8	Ebuy et al., 2019	Ebuy et al., 2019 (2012 data)	cross-sectional, retrospective	2012 (1 year)	health facility	Tigray	southern, eastern, southeast, and Mekele	392	799	203827	203827
		Ebuy et al., 2019 (2013 data)		2013 (1 year)		Tigray		422	863	204502	204502
		Ebuy et al., 2019 (2014 data)		2014 (1 year)		Tigray		278	998	358993	358993
		Ebuy et al., 2019 (2015 data)		2015 (1 year)		Tigray		308	1007	326948	326948
		Ebuy et al., 2019 (2016 data)		2016 (1 year)		Tigray		317	942	297161	297161
9	Mesfin, 2022	Mesfin, 2022 (2015 data)	cross-sectional, retrospective	2015 (1 year)	health facility	Addis Ababa	Addis Ababa	0	0	3871000	3871000
		Mesfin, 2022 (2016 data)		2016 (1 year)		Addis Ababa		0.1	4	4040000	4040000
		Mesfin, 2022 (2017 data)		2017 (1 year)		Addis Ababa		1.97	83	4216000	4216000
		Mesfin, 2022 (2018 data)		2018 (1 year)		Addis Ababa		12.41	546	4400000	4400000
		Mesfin, 2022 (2019 data)		2019 (1 year)		Addis Ababa		24.8	1139	4592000	4592000
									11294	49874213

## Sheet: incidence of rabies in humans
Author and year	Author and year/dataset	study design	period of follow-up or data analysis	setting	Region	Region of study	incidence of human rabies per 100,000	no. of new cases	person-years
Beyene et al., 2018	Beyene et al., 2018	both rerospective and prospective	Sept 2013 to Aug 2014 (1 year)	both health facility and community	Oromia	Oromia (Bishoftu, Arsi, Borena)	2.8	12	428000
Jemberu et al., 2013	Jemberu et al., 2013	Cohort, Prospective	April 2009 to March 2010 (one year)	community	Amhara	Amhara, North Gondor	2.34	3	128146
Menghistu et al., 2018	Menghistu et al., 2018	Cross-sectional, retrospective	2012-2016 (5 years)	health facility	Multi-rigional	Multi-regional (Afar, Amhara, Tigray)	4.13	227	5502935
Ebuy et al., 2019	Ebuy et al., 2019 (2012 data)	cross-sectional, retrospective	2012 (1 year)	health facility	Tigray	Tigray (southern, eastern, southeast, and Mekele)	2.94	6	203827
	Ebuy et al., 2019 (2013 data)		2013 (1 year)		Tigray		0.98	2	204502
	Ebuy et al., 2019 (2014 data)		2014 (1 year)		Tigray		1.11	4	358993
	Ebuy et al., 2019 (2015 data)		2015 (1 year)		Tigray		2.75	9	326948
	Ebuy et al., 2019 (2016 data)		2016 (1 year)		Tigray		1.68	5	297161
Mesfin, 2022	Mesfin, 2022 (2015 data)	cross-sectional, retrospective	2015 (1 year)	health facility	Addis Ababa	Addis Ababa	0	0	3871000
	Mesfin, 2022 (2016 data)		2016 (1 year)		Addis Ababa		0	0	4040000
	Mesfin, 2022 (2017 data)		2017 (1 year)		Addis Ababa		0.12	5	4216000
	Mesfin, 2022 (2018 data)		2018 (1 year)		Addis Ababa		0.02	1	4400000
	Mesfin, 2022 (2019 data)		2019 (1 year)		Addis Ababa		0.04	2	4592000
Wakgari et al., 2022	Wakgari et al., 2022	cross-sectional, retospective	2015-2019 (5 years)	health facility	Oromia	Oromia (Bedele, Dabo Hana, Gechi districs)	4.19	27	644010
								303

## Sheet: incidence of rabies-animal type
Animal type	Author and year	study design	period of follow-up or data analysis	setting	Region	Region of study	incidence of rabies in animals per 100,000	no. of new cases	Animal-year
Cattle data
1	Alemu et al., 2022	cohort, prospective	6 months	community	Amahara	Amhara (West Gojam Zone and Bahir Dar city )	911.16	2	219.5
2	Jemberu et al., 2013	Cohort, Prospective	April 2009 to March 2010 (one year)	community	Amahara	Amhara, North Gondor	19.89	9	45256
3	Jibat et al., 2016	cross-sectional, survey	Sept 2023 to Aug 2014 (1 year)	community	Oromia	Oromia (Arsi and Borena)	1880.19	145	7712
4	Menghistu et al., 2018	Cross-sectional, retrospective	2012-2016 (5 years)	health facility	Multi-regional	Multi-regional (Afar, Amhara, Tigray)	0.3	12	4005315
5	Wakgari et al., 2022	cross-sectional, retospective	2015-2019 (5 years)	health facility	Oromia	Oromia (Bedele, Dabo Hana, Gechi districs)	17.5	323	1845715
Dogs data
1	Jemberu et al., 2013	Cohort, Prospective	April 2009 to March 2010 (one year)	community	Amhara	Amhara, North Gondor	412.83	13	3149
2	Menghistu et al., 2018	Cross-sectional, retrospective	2012-2016 (5 years)	animal clinic	Multi-regional	Multi-regional (Afar, Amhara, Tigray)	15.28	10	65435
3	Wakgari et al., 2022	cross-sectional, retospective	2015-2019 (5 years)	animal clinic	Oromia	Oromia (Bedele, Dabo Hana, Gechi districs)	180	162	90000
4	Kidane et al., 2016	cross-sectional, retospective	sept 2010 to August 2011 (one year)	animal clinic	Addis Ababa	Addis Ababa and surroundings	92.8	246	265000
Cats data
1	Wakgari et al., 2022	cross-sectional, retospective	2015-2019 (5 years)	animal clinic	Oromia	Oromia (Bedele, Dabo Hana, Gechi districs)	22.8	12	52630
2	Kidane et al., 2016	cross-sectional, retospective	sept 2010 to August 2011 (one year)	animal clinic	Addis Ababa	Addis Ababa and surroundings	5.7	15	265000
Equines data
1	Jemberu et al., 2013	Cohort, Prospective	April 2009 to March 2010 (one year)	community	Amhara	Amhara, North Gondor	67.68	7	10343
2	Menghistu et al., 2018	Cross-sectional, retrospective	2012-2016 (5 years)	animal clinic	Multi-regional	Multi-regional (Afar, Amhara, Tigray)	1.62	7	432830
3	Wakgari et al., 2022	cross-sectional, retospective	2015-2019 (5 years)	animal clinic	Oromia	Oromia (Bedele, Dabo Hana, Gechi districs)	23.7	45	189875
Goats data
1	Jemberu et al., 2013	Cohort, Prospective	April 2009 to March 2010 (one year)	community	Amhara	Amhara, North Gondor	14.45	2	13842
2	Wakgari et al., 2022	cross-sectional, retospective	2015-2019 (5 years)	animal clinic	Oromia	Oromia (Bedele, Dabo Hana, Gechi districs)	3.7	14	378380
Camels data
	Menghistu et al., 2018	Cross-sectional, retrospective	2012-2016 (5 years)	animal clinic	Multi-regional	Multi-regional (Afar, Amhara, Tigray)	0.69	2	289525
